# Supplementary material for: Topoisomerase I is an evolutionarily conserved key regulator for satellite DNA transcription
Source: Nat Commun. 2024 Jun 17;15:5151. doi: 10.1038/s41467-024-49567-5 (PMC11183047; doi:10.1038/s41467-024-49567-5)
Supplement: Supplementary file 4 — Source Data [file 41467_2024_49567_MOESM4_ESM.xlsx]

## Sheet: Figure 1a
RNA levels_GAPDH	DMSO	CPT-2.5	TPT-10	TPT-20	TPT-30
Experiment 1	1	0.746043	0.989723	0.892113	0.953672
Experiment 2	1	0.681372	0.569021	0.470509	0.495774
Experiment 3	1	0.440885	0.536719	0.262595	0.267996
Experiment 4	1	0.641423	0.763405	0.8523	0.285617
RNA levels_RPL30	DMSO	CPT-2.5	TPT-10	TPT-20	TPT-30
Experiment 1	1	1.07287	1.37605	1.22388	1.47181
Experiment 2	1	1.85611	1.64526	1.2342	1.50955
Experiment 3	1	1.16784	1.20102	1.0612	0.832997
Experiment 4	1	0.916142	1.09024	1.0652	0.755455
RNA levels_α-Sat1	DMSO	CPT-2.5	TPT-10	TPT-20	TPT-30
Experiment 1	1	1.02697	1.328	1.21256	0.772298
Experiment 2	1	1.07532	0.525989	0.683474	0.419809
Experiment 3	1	0.412381	0.827119	0.461164	0.426957
Experiment 4	1	0.4276	0.989529	1.06079	0.475417
RNA levels_α-Sat4	DMSO	CPT-2.5	TPT-10	TPT-20	TPT-30
Experiment 1	1	0.185891	0.252642	0.213119	0.185735
Experiment 2	1	0.247625	0.234581	0.093071	0.147834
Experiment 3	1	0.221368	0.233322	0.187027	0.13505
Experiment 4	1	0.203467	0.227843	0.288854	0.126174
RNA levels_α-Sat13/21	DMSO	CPT-2.5	TPT-10	TPT-20	TPT-30
Experiment 1	1	0.226463	0.362402	0.296559	0.277027
Experiment 2	1	0.467992	0.310105	0.175982	0.205249
Experiment 3	1	0.27574	0.348562	0.254829	0.214343
Experiment 4	1	0.221952	0.310822	0.252021	0.200504

## Sheet: Figure 1b
CEN1 RNAs	DMSO-Sat1	CPT-Sat1	DMSO-D1Z5b	CPT-D1Z5b	DMSO-D1Z5c	CPT-D1Z5c	DMSO-D1Z7	CPT-D1Z7
Experiment 1	1	0.3	1	0.4	1	0.6	1	0.5
Experiment 2	1	0.7	1	0.3	1	0.7	1	0.5
Experiment 3	1	0.56	1	0.19	1	0.35	1	0.47
Experiment 4	1	0.89	1	0.35	1	0.63	1	0.7

## Sheet: Figure 1c
Total RNA-GAPDH	siLuc	siTop I #1	siTop I #2
Experiment1	1	0.565515	1.22555
Experiment2	1	1.20249	0.900094
Experiment3	1	0.948515	1.26
Total RNA-RPL30	siLuc	siTop I #1	siTop I #2
Experiment1	1	0.964619	1.01839
Experiment2	1	0.977197	0.936618
Experiment3	1	0.85444	1.17
Total RNA-α-Sat1	siLuc	siTop I #1	siTop I #2
Experiment1	1	0.428113	0.008706
Experiment2	1	0.259181	0.325074
Experiment3	1	0.448372	0.51
Total RNA-α-Sat4	siLuc	siTop I #1	siTop I #2
Experiment1	1	0.583214	0.858636
Experiment2	1	0.120486	0.365625
Experiment3	1	0.416647	0.69
Total RNA-α-Sat13/21	siLuc	siTop I #1	siTop I #2
Experiment1	1	0.772115	0.620748
Experiment2	1	0.353283	0.422733
Experiment3	1	0.136047	0.41

## Sheet: Figure 1d
Total RNA-GAPDH	Mock	IAA-3h	IAA-6h	IAA-9h
Experiment1	1	0.66	0.9	0.87
Experiment2	1	1.06	0.89	1.11
Experiment3	1	1.27	1.16	1.03
Total RNA-RPL30	Mock	IAA-3h	IAA-6h	IAA-9h
Experiment1	1	0.9	0.92	0.83
Experiment2	1	1	0.94	0.84
Experiment3	1	1.06	0.97	0.87
Total RNA-α-Sat1	Mock	IAA-3h	IAA-6h	IAA-9h
Experiment1	1	0.28	0.49	0.87
Experiment2	1	1.05	1.07	1.1
Experiment3	1	0.64	0.55	0.37
Total RNA-α-Sat4	Mock	IAA-3h	IAA-6h	IAA-9h
Experiment1	1	0.41	0.45	0.29
Experiment2	1	0.65	0.33	0.22
Experiment3	1	0.43	0.32	0.18
Total RNA-α-Sat13/21	Mock	IAA-3h	IAA-6h	IAA-9h
Experiment1	1	0.41	0.47	0.45
Experiment2	1	0.51	0.39	0.32
Experiment3	1	0.58	0.51	0.39

## Sheet: Figure 1e
HOR RNA levels	DMSO	CPT
Experimemt 1	1	0.26
Experimemt 2	1	0.23

## Sheet: Figure 1f
DMSO-28S	CPT-28S	DMSO-18S	CPT-18S	DMSO-10q	CPT-10q	DMSO-13q	CPT-13q	DMSO-Sat13	CPT-Sat13
1	0.769057	1	0.9	1	1.82	1	3.2	1	0.38
1	1.40045	1	0.99	1	2.62	1	2.23	1	0.24
1	1.8	1	0.83	1	2.28	1	2.29	1	0.15

## Sheet: Figure 1g
Total RNA-GAPDH	DMSO	amanitin	CPT
Experiment 1	1	0.42	0.83
Experiment 2	1	0.5	0.71
Experiment 3	1	0.67	1.16
Experiment 4	1	0.68	0.83
Total RNA-RPL30	DMSO	amanitin	CPT
Experiment 1	1	0.21	1.34
Experiment 2	1	0.31	0.97
Experiment 3	1	0.33	0.75
Experiment 4	1	0.35	1.21
Total RNA-α-Sat1	DMSO	amanitin	CPT
Experiment 1	1	0.17	0.96
Experiment 2	1	0.27	1.36
Experiment 3	1	0.02	0.05
Experiment 4	1	0.13	0.4
Total RNA-α-Sat4	DMSO	amanitin	CPT
Experiment 1	1	0.04	0.36
Experiment 2	1	0.19	0.25
Experiment 3	1	0.31	0.05
Experiment 4	1	0.15	0.13
Total RNA-α-Sat13/21	DMSO	amanitin	CPT
Experiment1	1	0.04	0.41
Experiment2	1	0.12	0.21
Experiment3	1	0.21	0.2
	1	0.1	0.27

## Sheet: Figure 1h
HeLa-G1-Nasent RNA-GAPDH	No EU	EU	EU-CPT1hr	EU-CPT3hr	EU-CPT6hr			HeLa-G1-Total RNA-GAPDH	No EU	EU	EU-CPT1hr	EU-CPT3hr	EU-CPT6hr
Experiment1	0.008	1		1.2631	1.0246			Experiment1	0.7459	1		0.715	0.8462
Experiment2	0.005	1	1.2843	0.9408	0.8754			Experiment2	0.9013	1	1.1479	0.8742	0.9019
Experiment3	0.0179	1	1.0629	0.7765	0.6033			Experiment3	1.021	1	0.9945	1.0098	0.716
Experiment4	0.023	1	1.0666	1.2834	1.1447			Experiment4	0.7835	1	0.8509	1.0432	1.0035
HeLa-G1-Nasent RNA-RPL30	No EU	EU	EU-CPT1hr	EU-CPT3hr	EU-CPT6hr			HeLa-G1-Total RNA-RPL30	No EU	EU	EU-CPT1hr	EU-CPT3hr	EU-CPT6hr
Experiment1	0.0023	1		3.1231	3.1954			Experiment1	1.0695	1		1.1892	1.1352
Experiment2	0.0005	1	3.2603	1.6947	1.7851			Experiment2	1.0755	1	1.1471	1.0541	1.136
Experiment3	0.0025	1	2.3653	1.6982	1.7267			Experiment3	1.0578	1	1.1843	1.2518	1.1551
Experiment4	0.0065	1	2.5865	2.151	2.6281			Experiment4	1.0688	1	1.031	1.1503	1.3967
HeLa-G1-Nascent RNA-α-Sat1	No EU	EU	EU-CPT1hr	EU-CPT3hr	EU-CPT6hr			HeLa-G1-Total RNA-α-Sat1	No EU	EU	EU-CPT1hr	EU-CPT3hr	EU-CPT6hr
Experiment1	0.053	1		1.3472	1.287			Experiment1	2.0965	1		1	0.662
Experiment2	0.0009	1	1.1639	1.1321	1.1321			Experiment2	0.7205	1	1.2226	0.7695	0.472
Experiment3	0.0867	1	1.074	0.8562	0.6741			Experiment3	0.7781	1	0.3808	0.6426	0.5116
Experiment4	0.6718	1	1.3195	1.5105	2.0335			Experiment4	0.8016	1	0.6493	1.0246	1.2346
HeLa-G1-Nascent RNA-α-Sat4	No EU	EU	EU-CPT1hr	EU-CPT3hr	EU-CPT6hr			HeLa-G1-Total RNA-α-Sat4	No EU	EU	EU-CPT1hr	EU-CPT3hr	EU-CPT6hr
Experiment1	0.0135	1		0.2724	0.5241			Experiment1	3.9449	1		0.2751	0.1678
Experiment2	0.0046	1	0.4254	0.3158	0.3824			Experiment2	1.3213	1	0.8975	0.5876	0.4516
Experiment3	0.0211	1	0.3484	0.257	0.2007			Experiment3	3.7816	1	1.3131	1.1057	0.6859
Experiment4	0.1702	1	0.6364	0.7537	0.9474			Experiment4	1.3113	1	0.8316	0.6543	0.4773
HeLa-G1-Nascent RNA-α-Sat13/21	No EU	EU	EU-CPT1hr	EU-CPT3hr	EU-CPT6hr			HeLa-G1-Total RNA-α-Sat13/21	No EU	EU	EU-CPT1hr	EU-CPT3hr	EU-CPT6hr
Experiment1	0.0064	1		0.1842	0.2372			Experiment1	1.7411	1		0.4432	0.2007
Experiment2	0.0021	1	0.4036	0.2283	0.2512			Experiment2	1.1777	1	1.0747	0.7846	0.5056
Experiment3	0.0114	1	0.4672	0.3156	0.2516			Experiment3	1.9779	1	1.0815	1.1463	0.6892
Experiment4	0.0107	1	0.3724	0.4121	0.5692			Experiment4	1.7471	1	0.9415	1.0367	0.9579

## Sheet: Figure 2a
	GAPDH-beads	GAPDH-Mock	GAPDH-CPT	RPL-beads	RPL-Mock	RPL-CPT	Sat1-beads	Sat1Mock	Sat1-CPT	Sat4-beads	Sat4-Mock	Sat4-CPT	Sat13-beads	Sat13-Mock	Sat13-CPT
Experiment1	0.0764707	1	0.206	0.0523287	1	0.608445	0.0352119	1	0.070469	0.0385792	1	0.067579	0.023008	1	0.049052
Experiment2		1	0.17		1	1.06353		1	0.279241		1	0.174919		1	0.292052
Experiment3		1	0.848		1	0.954703		1	0.29933		1	0.256271		1	0.225563
Experiment4		1	0.925		1	1.56758		1	0.29283		1	0.300341		1	0.312196

## Sheet: Figure 2b
pSer2 levels	DMSO	CPT
Experiment 1	1	0.486
Experiment 2	1	0.615
Experiment 3	1	0.556

[truncated: 59 more sheets: Figure 2c, Figure 2d, Figure 3a, Figure 3b, Figure 3d, Figure 3e, Figure 3g, Figure 3h, Figure 3i, Figure 4a, Figure 4b, Figure 4c, Figure 4d, Figure 4e, Figure 4g, Figure 4h, Figure 4i, Figure 5a, Figure 5b, Figure 5c …]
